# Supplementary material for: Early Detection of Cervical Cancer by Fluorescence Lifetime Imaging Microscopy Combined with Unsupervised Machine Learning
Source: Int J Mol Sci. 2022 Sep 29;23(19):11476. doi: 10.3390/ijms231911476 (PMC9570424; doi:10.3390/ijms231911476)
Supplement: Supplementary file 1 [file ijms-23-11476-s001.zip]

Archive with 1 entries (1 files):
- ijms-1899293-supplementary.pdf
